# Supplementary material for: Screening of stable resistant accessions and identification of resistance loci to Barley yellow mosaic virus disease
Source: PeerJ. 2022 Mar 17;10:e13128. doi: 10.7717/peerj.13128 (PMC8934529; doi:10.7717/peerj.13128)
Supplement: Supplemental Information 1 [file peerj-10-13128-s001.xlsx]

## Sheet: Sheet1
Table S1 Name, characterization, geographical source, and detailed phenotypic information of the 181 barley accessions.
Nr.	Name of accessions	Row type	Hulled/Hulless	Type of barley	Geographical source	AMMI analysis					sAUDPS in Yangzhou													sAUDPS in Yancheng
						IPCA1	IPCA2	IPCA3	Di	Ranking	2015-Rep1	2015-Rep2	2015-Rep3	2015	2016-Rep1	2016-Rep2	2016-Rep3	2016	2020-Rep1	2020-Rep2	2020-Rep3	2020	YZ-BLUP	2019-Rep1	2019-Rep2	2019-Rep3	2019	2020-Rep1	2020-Rep2	2020-Rep3	2020	YC-BLUP
1	Sunong 22	2	Hulled	Cultivars	Jiangsu, China	-0.0781315	0.0451194	0.10805	0.0754877	32	0	0	0	0	0	0	0.2	0.0666667	0	0	0	0	0.127571	0	0.565476	0	0.188492	0	0	0	0	0.212944
2	Zhenongda 7	2	Hulled	Cultivars	Zhejiang, China	-0.0768924	0.0348418	0.0790561	0.0649016	20	0	0	0	0	0.0666667	0.0666667	0.0666667	0.0666667	0	0	0	0	0.127571	0	0.482143	0	0.160714	0	0.2	0	0.0666667	0.23092
3	Sunong 91-712	2	Hulled	Cultivars	Jiangsu, China	-0.0938401	0.450209	0.0788544	0.24991	158	0.297619	0.333333	0.745238	0.45873	1.4	1.46667	1.26667	1.37778	0	0	0.333333	0.111111	0.681317	0	0.666667	0.185714	0.284127	0	0	0.2	0.0666667	0.284845
4	Yangnongpi 4	2	Hulled	Cultivars	Jiangsu, China	0.337179	0.0906962	0.230816	0.249534	157	0.1	0.133333	0.357143	0.196825	1.26667	1.2	1.33333	1.26667	0	0	0	0	0.539935	1.90476	1.45238	1.69048	1.68254	0.6	1.6	0.6	0.933333	1.30045
5	Chuangdamai 3	2	Hulled	Cultivars	Hubei, China	-0.106432	0.0632609	0.0354857	0.0789312	35	0	0.0690476	0.107143	0.0587302	0.0666667	0	0.2	0.0888889	0	0	0	0	0.151134	0	0	0.0892857	0.0297619	0	0	0.2	0.0666667	0.1725
6	Yangnongpi 6	2	Hulled	Cultivars	Jiangsu, China	-0.0885625	0.132261	-0.00400895	0.0910783	47	0	0	0.0952381	0.031746	0.6	0.133333	0.6	0.444444	0	0	0	0	0.245389	0	0	0.119048	0.0396825	0.2	0.2	0.2	0.2	0.235413
7	Sunong 16	2	Hulled	Cultivars	Jiangsu, China	0.0408996	0.0664093	0.0463767	0.0492469	10	0.130952	0.202381	0.138095	0.157143	0.666667	0.133333	0.666667	0.488889	0	0	0	0	0.298407	0	0.920635	0.666667	0.529101	0.2	0.8	0.4	0.466667	0.576944
8	Huaai 11	6	Hulless	Cultivars	Hubei, China	-0.00478368	0.0582835	-0.240656	0.116107	68	1.3881	1.62619	1.52619	1.51349	1.41667	1.53333	1.4	1.45	0	1.26667	1.76667	1.01111	1.2763	2.07143	0	1.35714	1.71429	1.8	2	2	1.93333	1.76331
9	Yunpi 1	2	Hulled	Cultivars	Yunnan, China	0.368153	-0.139501	-0.349579	0.299403	167	0.135714	0.511905	0.761905	0.469841	0.8	1.06667	1.26667	1.04444	0	0	0	0	0.551717	0.690476	1.53571	1.35714	1.19444	2.8	2	2	2.26667	1.68243
10	Yanyin 1	2	Hulled	Cultivars	Japan	-0.0172738	0.00627667	0.0510435	0.0264771	5	0.716667	0.311905	0.430952	0.486508	1.4	1.06667	1.33333	1.26667	1.1	0.866667	0.633333	0.866667	0.881608	0	2	1.35714	1.67857	0.6	1.6	1.4	1.2	1.42178
11	Aigan 1	2	Hulled	Cultivars	Jiangsu, China	-0.265537	0.491883	0.0736676	0.315723	171	0.42619	0.352381	1.16905	0.649206	1.33333	1.73333	1.53333	1.53333	0.466667	0.233333	0.866667	0.522222	0.902227	0.309524	0	0	0.103175	0	0	0	0	0.1725
12	32122	2	Hulled	Cultivars	Hubei, China	0.319608	0.296755	-0.0280976	0.261931	160	1.65	1.5881	2	1.74603	1.6	1.6	1.53333	1.57778	0.233333	0.233333	0	0.155556	1.13492	1.86905	1.69048	1.69048	1.75	1.6	1.2	1.6	1.46667	1.57457
13	Zheda 96-6	2	Hulled	Cultivars	Zhejiang, China	0.00686012	-0.111137	-0.0498384	0.0636557	18	0.309524	0.554762	0.754762	0.539683	0.4	0.533333	0.533333	0.488889	0.4	1.2	0	0.533333	0.566444	1.33333	1.12698	0	1.23016	1.4	0.8	1.2	1.13333	1.1881
14	Pudamai 5	2	Hulled	Cultivars	Fujian, China	0.426938	-0.0343326	-0.189317	0.292788	163	1.24048	1.42143	1.62143	1.42778	1.53333	1.6	1.46667	1.53333	1.26667	0	0	0.422222	1.10252	1.86905	2.33333	2.02381	2.0754	2.4	2.8	2.2	2.46667	2.17225
15	Zhe 08-49	6	Hulled	Cultivars	Zhejiang, China	0.0929747	0.0763665	-0.24038	0.133469	86	1.29048	1.36429	1.75476	1.46984	1.4	1.6	1.26667	1.42222	0.8	0.633333	0.8	0.744444	1.17615	1.57143	0.39881	1.71429	1.22817	1.8	2.4	1.6	1.93333	1.54761
16	Edamai 6	2	Hulled	Cultivars	Hubei, China	-0.0621717	0.151306	0.124099	0.107014	59	0	0.0357143	0.0952381	0.0436508	0.666667	0.266667	0.4	0.444444	0	0	0	0	0.248335	0.39881	0.0892857	0.309524	0.265873	0	0	0	0	0.248895
17	Zhu 05-043-2-1	2	Hulled	Cultivars	Henan, China	0.15695	-0.106714	0.216467	0.154395	105	0	0.0333333	0.0333333	0.0222222	0.266667	0	0.133333	0.133333	0	0	0	0	0.151134	0.952381	1.58095	0.642857	1.05873	0.6	0.2	0.6	0.466667	0.815117
18	Sunong 6472	2	Hulled	Cultivars	Jiangsu, China	0.436723	-0.0456955	0.1679	0.29653	165	1.49524	1.41667	1.79048	1.56746	1.53333	1.73333	1.4	1.55556	0.8	0.8	0.633333	0.744444	1.24685	3	3	2.35714	2.78571	2	2.2	2	2.06667	2.31156
19	Suyinmai 3	2	Hulled	Cultivars	Japan	0.26657	0.118616	0.33792	0.242731	155	0.659524	1.15238	1.65238	1.15476	1.33333	1.6	1.33333	1.42222	0.466667	0.233333	1.1	0.6	1.04066	2.69048	1.66667	2.35714	2.2381	0.6	0.6	2	1.06667	1.61502
20	2004-Riyin 1	2	Hulled	Cultivars	Japan	0.119002	-0.21022	0.0859172	0.141894	92	1.93571	1.88889	1.9	1.9082	1.53333	1.66667	1.86667	1.68889	1.83333	2.23333	1.6	1.88889	1.72401	3	2.69048	2.35714	2.68254	2.8	2.6	2.2	2.53333	2.46884
21	2004-Riyin 3	2	Hulled	Cultivars	Japan	0.164415	-0.232093	-0.00897242	0.163638	113	1.76429	1.55	1.8	1.70476	1.46667	1.6	1.6	1.55556	0.7	2.1	2.06667	1.62222	1.54434	2.35714	2.69048	2.35714	2.46825	2.8	2.4	2.6	2.6	2.40593
22	Nasonijo	2	Hulled	Cultivars	Japan	0.0973642	-0.251243	-0.0969216	0.154697	106	1.93095	1.63333	1.71667	1.76032	1.4	1.73333	1.53333	1.55556	1.7	2.06667	1.5	1.75556	1.60325	2.09524	2.38095	2.35714	2.27778	2.8	2.8	2.6	2.73333	2.37897
23	Yangpi 1	2	Hulled	Cultivars	Jiangsu, China	0.247839	-0.172268	0.165638	0.201224	136	0.166667	0.309524	0.164286	0.213492	0.333333	0.6	0.2	0.377778	0.466667	0	0	0.155556	0.327862	1.10119	1.66667	1.59524	1.45437	0.4	1.6	1	1	1.22855
24	Pudamai 9	2	Hulled	Cultivars	Fujian, China	-0.463328	0.412087	-0.0750861	0.375135	179	1.6	1.24524	1.55476	1.46667	1.73333	1.6	1.4	1.57778	1.6	1.36667	0.966667	1.31111	1.39117	0.309524	0	0	0.103175	0.6	0.4	0.6	0.533333	0.410673
25	Yangnongpi 8	2	Hulled	Cultivars	Jiangsu, China	-0.0277288	0.0266057	0.020005	0.0247853	3	0	0.335714	0.240476	0.192063	0.466667	0.333333	0.266667	0.355556	0	0.4	0	0.133333	0.307244	0.833333	0	0.357143	0.595238	0.2	0.6	0.6	0.466667	0.608401
26	Harrinonijo	2	Hulled	Cultivars	Japan	0.0734869	0.239242	-0.312949	0.19913	134	2.2881	2.04286	2.5619	2.29762	1.8	1.73333	1.86667	1.8	0.233333	1.03333	1.46667	0.911111	1.58263	2.40476	1.71429	0	2.05952	1.8	2.2	2.4	2.13333	2.01047
27	Zhexiu 12	2	Hulled	Cultivars	Zhejiang, China	0.130523	0.221095	-0.23999	0.183117	126	1.5119	1.03095	1.43095	1.3246	1.53333	1.33333	1	1.28889	0.4	0.233333	0	0.211111	0.937572	1.37143	1.04762	0.238095	0.885714	1.4	1.6	1.4	1.46667	1.1881
28	Youzhi 1	2	Hulled	Cultivars	Jiangsu, China	0.0551586	-0.0750528	0.0705878	0.0629798	16	0.266667	0.166667	0.102381	0.178571	0	0	0	0	0	0	0	0	0.159971	1.66667	0.142857	0	0.603175	0.8	0.4	0.2	0.466667	0.608401
29	Zhu 9505-1-3	2	Hulled	Cultivars	Henan, China	0.316309	0.190159	0.394678	0.294112	164	1.62143	1.54524	1.96667	1.71111	1.2	1.4	1.26667	1.28889	0	1.03333	0.466667	0.5	1.13786	2.69048	2.04762	2.69048	2.47619	0.6	1.2	1	0.933333	1.65996
30	Supi 3	2	Hulled	Cultivars	Jiangsu, China	0.280615	-0.188423	-0.0569231	0.210458	143	0.611905	0.585714	0.447619	0.548413	0.933333	0.933333	0.666667	0.844444	0.7	0.233333	0.233333	0.388889	0.631244	1.83333	1.35714	1.5119	1.56746	2.6	1.6	1.2	1.8	1.64198
31	91 Dan 2	2	Hulled	Cultivars	Jiangsu, China	0.0902996	0.146481	-0.0936987	0.106968	58	1.24524	0.82619	1.0119	1.02778	1.26667	1.51111	1.42222	1.4	0.233333	1.1	0.233333	0.522222	0.975863	1.21429	2.14286	0	1.67857	2.2	1	1	1.4	1.51166
32	Shanxiliangzaoertiao	2	Hulled	Cultivars	Shaanxi, China	-0.168772	-0.110431	-0.2843	0.18178	124	1.96667	1.61667	1.79762	1.79365	1.46667	1.8	1.8	1.68889	2.46667	2.1	1.23333	1.93333	1.70045	2.46825	1.66667	0	2.06746	3	2.4	2.2	2.53333	2.19472
33	Tongmai 10	2	Hulled	Cultivars	Jiangsu, China	0.0632322	-0.0206894	0.14602	0.0801868	37	0	0.104762	0.0714286	0.0587302	0.266667	0.266667	0.0666667	0.2	0	0	0	0	0.183535	1.35714	0.404762	0.309524	0.690476	0	0.8	0.2	0.333333	0.585932
34	Yan 99175	2	Hulled	Cultivars	Jiangsu, China	-0.0612255	0.0100126	-0.0602133	0.0490754	9	0	0.178571	0.0714286	0.0833333	0	0.133333	0.533333	0.222222	0.166667	0	0	0.0555556	0.212989	0.357143	0	0	0.178571	0.4	0.6	0.4	0.466667	0.41966
35	Yangsimai 1 × Jian 135	2	Hulled	Cultivars	Jiangsu, China	0.413574	-0.383181	0.0206704	0.338392	177	0.938095	0.690476	0.419048	0.68254	0.866667	1.06667	0.933333	0.955556	1.2	0.433333	0.566667	0.733333	0.805026	2.7619	2.02381	2.35714	2.38095	2.4	2.6	2.2	2.4	2.27561
36	Zhe 35-21	2	Hulled	Cultivars	Zhejiang, China	-0.00964783	-0.0154995	0.0484688	0.0248007	4	0	0	0	0	0.333333	0.0666667	0	0.133333	0	0	0	0	0.145244	0.404762	0.309524	0.309524	0.34127	0.4	0.4	0.2	0.333333	0.428648
37	Edamai 9706	2	Hulled	Cultivars	Hubei, China	0.124993	0.126949	0.0275474	0.106679	57	1.7381	1.55238	1.47143	1.5873	1.53333	1.8	1.66667	1.66667	1.43333	1.43333	0	0.955556	1.34994	1.69048	1.71429	2.04762	1.81746	1.4	2.2	1.4	1.66667	1.69591
38	Zhu 06049-1	2	Hulled	Cultivars	Henan, China	0.0480555	0.210849	-0.0505854	0.118819	71	0.271429	0.609524	0.235714	0.372222	1.13333	1.13333	0.733333	1	0	0	0	0	0.51048	1.02381	0.434524	0	0.486111	0.8	0.8	0.4	0.666667	0.648845
39	Hua 11	2	Hulled	Cultivars	Shanghai, China	0.244878	0.230471	0.0573544	0.203194	138	0.407143	0.604762	0.478571	0.496825	1.46667	1.53333	1.46667	1.48889	0	0	0	0	0.693099	0.714286	1.35714	1.69048	1.25397	0.8	1.6	0.6	1	1.13867
40	Hua 22	2	Hulled	Cultivars	Shanghai, China	0.121882	0.0124877	0.139189	0.102748	55	0.0666667	0.2	0.338095	0.201587	0.8	0.933333	0.533333	0.755556	0.233333	0	0.4	0.211111	0.451571	1.07143	0.0892857	2.04762	1.06944	0.8	0.8	0.6	0.733333	0.93645
41	Yangsimai 3	2	Hulled	Cultivars	Jiangsu, China	-0.111526	0.0459599	0.0309119	0.0781202	34	0	0	0.0357143	0.0119048	0	0.133333	0	0.0444444	0	0	0	0	0.12168	0	0	0	0	0.2	0	0	0.0666667	0.159018
42	Yangnongpi 7	2	Hulled	Cultivars	Jiangsu, China	-0.00467138	0.0316275	0.0201968	0.0195061	2	0.0333333	0.0357143	0.107143	0.0587302	0.533333	0.266667	0.133333	0.311111	0	0	0	0	0.215935	0	1.0119	0	0.337302	0.2	0.8	0.2	0.4	0.460105
43	Suhua 2	2	Hulled	Cultivars	Jiangsu, China	-0.0465065	0.329063	-0.125059	0.186932	128	0.402381	0.409524	0.547619	0.453175	0.933333	1.33333	1.2	1.15556	0	0	0	0	0.581171	0.357143	0	0	0.119048	0.4	0.6	0.6	0.533333	0.41966
44	Harrington	2	Hulled	Cultivars	Canada	-0.115926	-0.105211	-0.131992	0.112342	63	0.0619048	0	0	0.0206349	0	0.0666667	0.0666667	0.0444444	0.466667	0.233333	0	0.233333	0.192371	0	0	0	0	1	0.8	0.2	0.666667	0.428648
45	Zhu 96015-5-5	2	Hulled	Cultivars	Henan, China	-0.104283	0.0455436	0.00972843	0.072389	27	0	0	0.0357143	0.0119048	0	0.133333	0.133333	0.0888889	0	0	0	0	0.136407	0	0	0	0	0	0.4	0	0.133333	0.185981
46	Yuyaoxiangtian 2	2	Hulled	Cultivars	Zhejiang, China	0.00503409	-0.082216	-0.121064	0.0713411	25	0.0333333	0.133333	0.3	0.155556	0.0666667	0.0666667	0	0.0444444	0	0	0	0	0.165862	0.333333	0.357143	0	0.289683	0.8	0.6	0.8	0.733333	0.585932
47	Pudamai 8	2	Hulled	Cultivars	Fujian, China	0.130613	0.249137	-0.0275874	0.158106	109	0.666667	0.880952	1.13333	0.893651	1.53333	1.5	1.26667	1.43333	0	0.233333	0.466667	0.233333	0.858045	0.666667	1.30952	1.20238	1.2381	0.8	1.2	1.2	1.06667	1.16564
48	7204	2	Hulled	Cultivars	Britain	-0.0954918	0.439234	0.0226081	0.24206	154	0.0666667	0.559524	0.631746	0.419312	1.33333	1.33333	1.06667	1.24444	0	0	0	0	0.595899	0.357143	0	0	0.178571	0	0.2	0	0.0666667	0.239907
49	Zhu 97022	2	Hulled	Cultivars	Henan, China	-0.0940472	0.193914	-0.249365	0.166856	116	0.235714	0.385714	0.364286	0.328571	1.26667	1.4	0.666667	1.11111	0	0	0.7	0.233333	0.598844	0	0	0	0	1	1.2	0.6	0.933333	0.545487
50	Rudong 6109	2	Hulled	Cultivars	Jiangsu, China	0.269192	0.0291605	0.297985	0.224255	149	0.171429	0.135714	0.107143	0.138095	0.8	1.06667	0.533333	0.8	0	0	0	0	0.383826	0.511905	2.35714	1.71429	1.52778	0.8	0.8	0.2	0.6	1.08475
51	Rudong 5218	2	Hulled	Cultivars	Jiangsu, China	0.157935	-0.0060162	-0.20579	0.140654	90	0.483333	0.52381	0.340476	0.449206	0.533333	0.733333	0.866667	0.711111	0	0	0	0	0.448626	0.47619	0	1.55952	1.01786	1.4	1.2	1.4	1.33333	1.18361
52	Lian 9723	2	Hulled	Cultivars	Jiangsu, China	-0.158648	0.0902654	-0.605658	0.303746	169	2.08333	1.98333	1.99286	2.01984	1.6	2	1.93333	1.84444	1.5	1.03333	1.73333	1.42222	1.66215	0	2.04762	0	2.04762	3	2.2	2.8	2.66667	2.24865
53	Hong 07-456	2	Hulled	Cultivars	Heilongjiang, China	0.222405	-0.16818	0.0106989	0.17059	119	0.411905	0.528571	0.407143	0.449206	0.733333	0.444444	0.866667	0.681481	0	0.866667	0.233333	0.366667	0.548771	2.03571	1.19048	1.03333	1.41984	0.6	1.2	2.6	1.46667	1.42628
55	Zhepi 33	2	Hulled	Cultivars	Zhejiang, China	0.0744482	0.218647	0.0150869	0.126252	77	0.592857	0.378571	0.178571	0.383333	1.13333	1.33333	1.2	1.22222	0	0.366667	0	0.122222	0.613572	1.30952	0.566667	0.357143	0.744444	0.8	0.6	0.8	0.733333	0.788154
56	Edamai 507	2	Hulless	Cultivars	Hubei, China	0.0466006	0.124909	-0.485031	0.236972	152	1.80238	1.77857	0.966667	1.51587	1.53333	1.66667	1.66667	1.62222	0.7	0.7	0.7	0.7	1.23801	0	0	2.35714	1.17857	2.4	2	2.4	2.26667	1.67793
57	Zhu2005-7-9	2	Hulled	Cultivars	Henan, China	-0.00147048	-0.00369939	-0.173074	0.0804671	38	1.51905	1.41667	0.75	1.22857	1.26667	1.6	1.6	1.48889	1.5	1.66667	0.166667	1.11111	1.23506	0.678571	1.71429	1.38095	1.25794	2.2	1.6	2	1.93333	1.56109
58	Yangsimai 1	6	Hulled	Cultivars	Jiangsu, China	-0.105037	0.0238451	0.00879563	0.0698397	24	0	0	0.097619	0.0325397	0	0	0	0	0	0	0	0	0.115789	0	0	0	0	0	0	0.4	0.133333	0.185981
59	2004-Riyin 4	6	Hulled	Cultivars	Japan	-0.0807509	-0.0694447	-0.106231	0.0811182	40	0	0	0	0	0	0	0	0	0.2	0	0	0.0666667	0.127571	0	0	0	0	0	0.6	1	0.533333	0.365734
61	Xinan 86-911	2	Hulled	Cultivars	Sichuan, China	-0.0507548	-0.246775	0.08618	0.141194	91	1.19524	1.22619	1.11429	1.17857	1.13333	1.46667	1.33333	1.31111	2.06667	2.06667	1.26667	1.8	1.37055	1.97619	1.48095	2.35714	1.9381	2	1.8	2.2	2	1.89813
62	Chuan 552209	2	Hulled	Cultivars	Sichuan, China	0.191442	0.115758	-0.0261347	0.139831	89	0	0.166667	0	0.0555556	1.2	1.4	1.2	1.26667	0	0	0	0	0.498699	0.761905	1.28571	0.690476	0.912698	0.8	1	1.4	1.06667	1.01734
63	Yangyin 02	2	Hulled	Cultivars	Jiangsu, China	0.202036	0.0464826	0.114542	0.14434	95	0.0619048	0.107143	0.0666667	0.0785714	0.866667	0.933333	0.866667	0.888889	0	0	0	0	0.392662	1.52381	1.35714	0.428571	1.10317	0.6	1.2	0.6	0.8	0.981388
64	Yanyin 1 × Zhenongda 3	2	Hulled	Cultivars	Jiangsu, China	0.333274	-0.361761	-0.180189	0.302268	168	0	0.273016	0	0.0910053	0.333333	0.4	0.2	0.311111	0.233333	0	0	0.0777778	0.248335	1.7381	1.28571	0.761905	1.2619	2.2	2	1.6	1.93333	1.56109
65	QS	2	Hulled	Cultivars	Jiangsu, China	0.263014	0.120605	-0.0820571	0.18719	129	0.828571	1.07857	0.657143	0.854762	1.13333	1.4	0.8	1.11111	0	0	0	0	0.684263	1	1.33333	1.33333	1.22222	1.6	1.6	0.8	1.33333	1.27349
66	Zhu 3	2	Hulled	Cultivars	Henan, China	0.169127	0.0961185	0.046815	0.123585	75	1.6881	1.20714	1.2	1.36508	1.26667	1.73333	1.93333	1.64444	0.7	0.933333	0.933333	0.855556	1.24685	1.57143	2	2	1.85714	2.2	1.8	1	1.66667	1.71388
67	Zhu 7	2	Hulled	Cultivars	Henan, China	-0.176804	0.220934	-0.0121023	0.164809	114	1.3119	1.06429	1.02143	1.13254	1.26667	1.06667	1.33333	1.22222	0.933333	0.4	1.26667	0.866667	1.05539	0.5	1.11905	0.357143	0.65873	0.8	1	0.6	0.8	0.78366
68	2004-Riyin 2	6	Hulled	Cultivars	Japan	-0.0995854	0.0324064	0.0162784	0.0676697	22	0	0.0666667	0	0.0222222	0.133333	0	0	0.0444444	0	0	0	0	0.124625	0	0.0714286	0	0.0238095	0.2	0	0.2	0.133333	0.194969
69	Zhouxuan 1	2	Hulled	Cultivars	Henan, China	0.173161	0.00134036	0.0243454	0.113587	66	0.0357143	0	0.0666667	0.034127	0.6	1.06667	1	0.888889	0	0	0.233333	0.0777778	0.401498	0.452381	1.11905	1.33333	0.968254	0.8	1.2	1	1	1.01285
70	Hong 09-784	2	Hulled	Cultivars	Heilongjiang, China	-0.0793633	-0.233709	0.155731	0.152902	104	2.06667	2.03095	2.03333	2.04365	1.4	1.66667	1.8	1.62222	2.46667	2.4	2.3	2.38889	1.88896	2.65873	2.66667	2.35714	2.56085	3	1.8	2.2	2.33333	2.32504
71	Zhu 4	6	Hulled	Cultivars	Henan, China	-0.651244	-0.208891	0.361557	0.470383	181	0.671429	0.795238	0.761905	0.742857	1.53333	1.66667	1.13333	1.44444	2.8	2.8	3.46667	3.02222	1.63859	1.0381	1.38095	1.33333	1.25079	0.8	1.4	0.8	1	1.13867
72	Huadamai 5	2	Hulled	Cultivars	Hubei, China	-0.244314	-0.288015	0.0998999	0.225962	151	1.61905	1.58333	1.37619	1.52619	1.53333	1.73333	1.66667	1.64444	2.63333	3.4	1.83333	2.62222	1.81237	1.8619	2.35714	2	2.07302	2.6	2.2	2	2.26667	2.07788
73	Yunpi 2	2	Hulled	Cultivars	Yunnan, China	0.640948	-0.0409336	-0.0451099	0.419429	180	1.89048	1.91905	1.77857	1.8627	1.6	1.46667	1.86667	1.64444	0	0.566667	0.466667	0.344444	1.23801	3.35714	2.71429	2.71429	2.92857	2.6	2.4	3	2.66667	2.6441
74	Yunpi 3	2	Hulled	Cultivars	Yunnan, China	0.12657	-0.0742941	-0.134528	0.110886	62	1.57381	1.67381	1.06429	1.4373	1.73333	1.93333	1.86667	1.84444	1.26667	1.33333	1.43333	1.34444	1.46775	1.97619	1.71429	2.11905	1.93651	2.6	2.4	2.4	2.46667	2.10934
75	Yunpi 4	2	Hulled	Cultivars	Yunnan, China	0.0514176	0.0454028	-0.0730852	0.0535105	11	1.23095	1.46905	1.15952	1.28651	1.53333	1.33333	1.6	1.48889	0.2	1.26667	1.5	0.988889	1.21739	1.76667	1.21429	1.35714	1.44603	1	1.6	2.6	1.73333	1.5566
76	Yunpi 5	2	Hulled	Cultivars	Yunnan, China	0.512569	0.0127942	-0.15432	0.342216	178	1.96667	1.89048	1.5	1.78571	1.33333	1.6	1.6	1.51111	0	0	0.866667	0.288889	1.16437	2.30952	2.35714	2.35714	2.34127	2.8	2.2	2.4	2.46667	2.28909
77	Yunpi 6	2	Hulled	Cultivars	Yunnan, China	0.431706	-0.200897	0.129019	0.307264	170	0.235714	0.92381	1.09762	0.752381	1.46667	1.33333	1.66667	1.48889	0.633333	0.866667	0.7	0.733333	0.981754	3	2.35714	2.35714	2.57143	2.8	2	1.8	2.2	2.27112
78	Yang 95168×Yan 94130	2	Hulled	Cultivars	Jiangsu, China	-0.0464393	-0.00294216	0.0595247	0.041067	6	0.0333333	0	0	0.0111111	0	0.133333	0	0.0444444	0	0	0	0	0.12168	0.0714286	0	0.642857	0.238095	0.4	0.2	0	0.2	0.32529
79	Hu 01-2946	2	Hulled	Cultivars	Shanghai, China	0.0221223	-0.106404	-0.0289585	0.0599472	14	0	0	0	0	0	0	0	0	0	0	0	0	0.106953	0.357143	0.0714286	0.642857	0.357143	0.4	1	0.4	0.6	0.558969
80	Yunpi 7	2	Hulled	Cultivars	Yunnan, China	0.0127719	-0.192194	-0.124497	0.117775	70	1.72381	1.33333	1.75476	1.60397	1.66667	1.73333	1.66667	1.68889	1.26667	1.9	2.23333	1.8	1.60619	1.9381	2.02381	2	1.9873	2.8	2.4	2.6	2.6	2.19023
81	Yunpi 9	2	Hulled	Cultivars	Yunnan, China	-0.279105	-0.135418	0.0429258	0.196909	132	1.89286	1.96429	1.99286	1.95	1.53333	1.93333	1.73333	1.73333	2.26667	2.3	3	2.52222	1.93314	1.6131	1.71429	2.35714	1.89484	2.8	2.4	1.2	2.13333	1.93408
82	Fawaweite	2	Hulled	Cultivars	Hungary	-0.104081	-0.127878	-0.0339852	0.0974274	51	1.52143	1.5119	1.6619	1.56508	1.53333	1.86667	1.33333	1.57778	1.5	2.43333	1.66667	1.86667	1.58557	1.61905	1.66667	2	1.7619	2.2	2	2.2	2.13333	1.87566
83	Zhu 5	2	Hulled	Cultivars	Henan, China	0.36337	-0.443608	0.0929314	0.337349	176	0.333333	0.369048	0.52381	0.40873	1	1.33333	0.866667	1.06667	1.16667	1.4	0.4	0.988889	0.834481	2.66667	2.35714	2.35714	2.46032	2.4	2.4	2.4	2.4	2.31156
84	Hua 2328	2	Hulled	Cultivars	Hubei, China	0.0660136	-0.147619	-0.0868706	0.0982516	52	1.31905	1.18571	1.29048	1.26508	1.13333	1.86667	1.6	1.53333	0.7	1.33333	2.16667	1.4	1.34405	1.35714	1.71429	2.35714	1.80952	2.4	2.2	2.2	2.26667	1.96104
85	Mei97-1455	2	Hulled	Cultivars	America	0.155189	0.0719528	-0.231427	0.152622	103	1.92857	1.86905	1.64286	1.81349	1.73333	1.8	1.8	1.77778	1.16667	1.1	0.7	0.988889	1.45597	1.35714	1.69048	2.04762	1.69841	2.6	2	2.4	2.33333	1.93857
86	Mei 97-1338	6	Hulless	Cultivars	America	-0.158542	0.0170229	-0.385292	0.207014	141	0.969048	1.06667	1.20238	1.07937	1.06667	1.4	1.4	1.28889	1.16667	0.466667	1.5	1.04444	1.11135	0	0	1.33333	1.33333	1.8	1.8	2	1.86667	1.56559
87	Zhu 6	2	Hulless	Cultivars	Henan, China	0.115531	0.116243	0.054153	0.100715	54	1.18069	1.37381	1.34656	1.30035	1.13333	1.88889	1.86667	1.62963	0	1.16667	1.5	0.888889	1.23212	1.35714	1.59524	2.17857	1.71032	2.4	1.6	0.6	1.53333	1.58356
88	Huadamai 6	2	Hulled	Cultivars	Shanghai, China	0.0770592	0.023258	0.304274	0.150601	98	1.75	1.62381	1.72381	1.69921	1.13333	1.66667	1.6	1.46667	1.33333	1.33333	1.5	1.38889	1.45008	2.30952	2.35714	2.35714	2.34127	2	0.8	1.4	1.4	1.80825
89	Huadamai 7	2	Hulled	Cultivars	Shanghai, China	-0.398869	-0.297498	0.220787	0.321483	174	1.80476	1.70714	1.74762	1.75317	1.13333	1.6	1.6	1.44444	3.4	2.93333	2.63333	2.98889	1.92725	1.71429	2.08929	2.35714	2.05357	2	2	1.8	1.93333	1.9161
90	CM72	6	Hulled	Cultivars	America	-0.437015	-0.258396	0.101086	0.320096	173	1.99524	1.66429	1.92381	1.86111	1.4	1.66667	1.53333	1.53333	2.93333	3.03333	3	2.98889	1.98616	1.35714	1.74881	2.35714	1.82103	2.4	2	1.8	2.06667	1.87566
91	Gairdner	2	Hulled	Cultivars	Australia	-0.214013	0.217448	0.510125	0.298499	166	1.15952	0.75	1.26905	1.05952	1.4	1.6	1.4	1.46667	1.5	1.5	1.33333	1.44444	1.2763	1.52381	1.47619	1.71429	1.57143	0.4	0	0.2	0.2	0.922969
92	Frankin	2	Hulled	Cultivars	Australia	-0.18959	-0.226636	0.24814	0.207721	142	1.70714	1.48333	1.49524	1.5619	1.53333	1.6	1.66667	1.6	2.86667	1.73333	2.8	2.46667	1.76525	2.35714	2.15079	2.35714	2.28836	2	1.8	2	1.93333	2.02396
93	T98189	2	Hulled	Cultivars	America	-0.151373	-0.250014	-0.0514473	0.167399	117	1.8	1.44762	1.52143	1.58968	1.46667	1.53333	1.6	1.53333	2.23333	1.73333	2.63333	2.2	1.67394	1.84524	1.71429	2.04762	1.86905	2.6	2.2	2.4	2.4	2.04643
94	Suyin 27	2	Hulled	Cultivars	Japan	0.105573	0.0231693	0.220842	0.124236	76	0.580952	0.302381	0.669048	0.51746	1	1.4	1.26667	1.22222	0	1.03333	1.03333	0.688889	0.822699	2.69048	1.66667	0.309524	1.55556	0.4	1.2	1.4	1	1.27798
95	AcBacclm	6	Hulless	Cultivars	Canada	-0.410852	-0.256295	-0.216724	0.317244	172	1.30714	1.34048	1.3619	1.33651	1.2	1.46667	1.53333	1.4	1.76667	2.76667	2.76667	2.43333	1.62975	0	1.33333	1.69048	1.5119	2.4	2	2.4	2.26667	1.82623
96	AcBurman	6	Hulled	Cultivars	Canada	-0.259511	-0.142608	0.0148567	0.185722	127	1.22857	1.44524	1.39286	1.35556	1.33333	1.53333	1.66667	1.51111	1.26667	2.46667	2.63333	2.12222	1.57674	1.11905	1.69048	1.66667	1.49206	2.4	2	1.2	1.86667	1.63749
97	OR71	6	Hulled	Cultivars	America	0.264635	0.0503808	0.219403	0.20236	137	0.192857	0.538095	0.454762	0.395238	1	0.8	0.6	0.8	0	0	0	0	0.460408	1	1.56349	1.85714	1.47354	0.4	0.8	1	0.733333	1.1162
98	C2118	6	Hulled	Cultivars	America	-0.237723	-0.284773	-0.0601927	0.218648	146	1.37619	1.4119	1.64524	1.47778	1.13333	1.6	1.6	1.44444	2.4	1.83333	2.8	2.34444	1.65626	1.92857	1.45238	1.66667	1.68254	2.6	2.4	2	2.33333	1.92959
99	Dazhong 8891	6	Hulled	Cultivars	Jiangsu, China	-0.0833132	-0.00648985	0.164433	0.0938567	49	0	0	0	0	0	0	0	0	0.2	0	0.166667	0.122222	0.142298	0	0.309524	0.690476	0.333333	0	0	0	0	0.275858
100	Yangnongpi 5	2	Hulled	Cultivars	Jiangsu, China	-0.104154	0.0578155	0.00948242	0.0747441	31	0.0309524	0	0	0.0103175	0.133333	0.133333	0.133333	0.133333	0	0	0	0	0.148189	0	0	0	0	0.2	0.2	0	0.133333	0.185981
101	Yangnongpi 9	2	Hulled	Cultivars	Jiangsu, China	-0.0595159	0.0780769	0.0659277	0.0645984	19	0.169048	0.0357143	0.130952	0.111905	0.2	0.333333	0.133333	0.222222	0	0	0	0	0.204153	0	0	0.666667	0.222222	0.4	0	0	0.133333	0.284845
102	Yangnongpi 10	2	Hulled	Cultivars	Jiangsu, China	0.109811	-0.0534444	0.0571814	0.0815565	41	0.0333333	0	0	0.0111111	0.333333	0.4	0.333333	0.355556	0	0	0	0	0.215935	0.866667	0.333333	1	0.733333	0.6	1	0.4	0.666667	0.756697
104	Yangnongpi 11	2	Hulled	Cultivars	Jiangsu, China	-0.0655582	0.0171635	0.0952186	0.0622306	15	0	0	0	0	0	0	0.0666667	0.0222222	0	0	0	0	0.112844	0	0	0.642857	0.269841	0	0.2	0	0.0666667	0.280352
105	Yangnongpi 12	2	Hulled	Cultivars	Jiangsu, China	-0.0819546	0.0336894	0.0411042	0.05956	13	0	0	0	0	0.133333	0.0666667	0.0666667	0.0888889	0	0	0	0	0.133462	0	0	0.309524	0.154762	0	0.2	0.2	0.166667	0.271364
106	Huangchangmang	2	Hulless	Landrace	Beijing, China	-0.297044	0.241398	-0.124023	0.239587	153	1.23571	1.60476	1.33095	1.39048	1.4	1.66667	1.66667	1.57778	0.466667	2.1	1.33333	1.3	1.36466	0	0	1.66667	1.66667	1.6	1.8	0	1.66667	1.6285
107	Hu 1154	2	Hulled	Cultivars	Jiangsu, China	0.025666	-0.103484	-0.0557262	0.0631033	17	0.0333333	0	0	0.0111111	0.133333	0	0	0.0444444	0	0	0	0	0.12168	0	0	1.02381	0.511905	0.6	0.8	0.6	0.666667	0.657833
108	Yang 0187	2	Hulled	Cultivars	Jiangsu, China	-0.073647	0.0419367	0.113054	0.0746258	30	0.102381	0	0	0.034127	0	0.133333	0	0.0444444	0	0	0	0	0.127571	0.642857	0	0	0.214286	0	0	0	0	0.221932
109	1430R	2	Hulled	Cultivars	Jiangsu, China	0.0528157	-0.424649	0.494799	0.324196	175	0	0.138095	0	0.0460317	0.933333	1.13333	0.4	0.822222	1.66667	1.5	1.5	1.55556	0.822699	3.35714	1.33333	2.2381	2.30952	1.6	1.6	0.6	1.26667	1.73635
110	Taixin 9425	2	Hulled	Cultivars	Jiangsu, China	0.138515	0.123003	0.224	0.152621	102	1.14524	1.34762	0.942857	1.14524	1.46667	1.66667	1.53333	1.55556	1.03333	0.633333	0.866667	0.844444	1.15259	2.38095	1.33333	2	1.90476	2	0.6	1	1.2	1.52065
111	Ganken 5	6	Hulless	Cultivars	Gansu, China	0.129762	-0.221084	0.31301	0.205349	139	0.495238	0.969048	0.742857	0.735714	0.8	0.866667	0.4	0.688889	0	1.16667	1.8	0.988889	0.819754	2.04762	2	2	2.01587	2.2	1.2	0.2	1.2	1.57457
112	Shijiazhuangdamai	6	Hulled	Cultivars	Hebei, China	0.128729	0.0413665	-0.0536228	0.0903587	46	1.47857	1.0619	1	1.18016	1.66667	1.66667	1.66667	1.66667	0.933333	0.233333	1.63333	0.933333	1.22034	2	1.87619	1.07143	1.64921	1.8	2.4	1.4	1.86667	1.70939
113	Ningjingdamai	6	Hulled	Landrace	Hebei, China	-0.213896	-0.194178	-0.0597875	0.175877	123	1.79762	1.48095	1.66905	1.64921	1.6	1.6	1.8	1.66667	2	2.1	2.8	2.3	1.7623	1.90476	1.69048	1.66667	1.75397	2.6	2.6	1.8	2.33333	1.96104
114	Yixiandamai	6	Hulled	Landrace	Hebei, China	-0.0897415	-0.169064	0.165078	0.131931	83	1.83095	1.90476	1.49048	1.74206	1.53333	1.8	1.86667	1.73333	2.23333	2.46667	2	2.23333	1.78586	2.35714	2.35714	2.35714	2.35714	2.6	2	1.8	2.13333	2.14529
115	80-229 Damai	6	Hulled	Landrace	Hebei, China	-0.108113	-0.0564715	-0.0226591	0.0774123	33	0.333333	0.685714	0.821429	0.613492	0.4	0.333333	0.333333	0.355556	1.33333	0	0.466667	0.6	0.56939	0.345238	1.30952	0	0.551587	1	0.6	0.8	0.8	0.734228
116	Weixianchundamai	6	Hulless	Landrace	Hebei, China	-0.0402963	0.380561	-0.0643635	0.206331	140	0.878571	1.51429	1.22143	1.20476	1.4	1.88889	1.8	1.6963	0	1.13333	0.466667	0.533333	1.11725	0	1.33333	1	0.777778	0.4	1.2	1.2	0.933333	0.896006
117	Layiba	6	Hulled	Landrace	Shandong, China	0.12306	0.188663	-0.0649167	0.13204	84	0.852381	1.15952	0.928571	0.980159	1.26667	1.6	1.33333	1.4	0.166667	0.466667	0.466667	0.366667	0.916954	1.02381	1.33333	1	1.11905	0.6	1.8	1.4	1.26667	1.20159
118	Jinancaodamai	6	Hulled	Landrace	Shandong, China	-0.204479	-0.165151	-0.150367	0.174397	121	1.86429	1.84048	1.3881	1.69762	1.4	1.53333	1.73333	1.55556	2.23333	2.63333	1.43333	2.1	1.68572	2.35714	1.42262	0.809524	1.52976	2.8	2.2	2	2.33333	1.86218
119	Luodamai	6	Hulless	Landrace	Shandong, China	-0.0880476	0.151511	0.0368491	0.10046	53	0.385714	0.666667	0.833333	0.628571	1.33333	1.6	1.53333	1.48889	0.466667	0.466667	1.66667	0.866667	0.987645	1.04762	1	0.666667	0.904762	0.8	1.6	0.6	1	0.981388
120	Manghuomai	6	Hulled	Landrace	Henan, China	-0.118561	0.0465211	-0.0406373	0.0834103	42	0.82381	1.41905	0.911905	1.05159	1.33333	1.46667	1.33333	1.37778	1.03333	1.26667	1.26667	1.18889	1.17321	1.69048	1.18571	0.309524	1.0619	1	2.2	1	1.4	1.23304
121	Huodengmang	6	Hulled	Landrace	Henan, China	0.0707204	0.0413159	-0.0461717	0.0554449	12	1.36429	1.13333	1.12857	1.20873	1.4	1.46667	1.46667	1.44444	0.466667	0.933333	1.36667	0.922222	1.15848	1.40476	2	1	1.46825	2.4	2	0.6	1.66667	1.53862
122	Maodamai	6	Hulled	Landrace	Henan, China	-0.280464	0.0823752	0.114796	0.195643	130	1.15714	1.09524	1.18571	1.14603	1.4	1.73333	1.6	1.57778	0.8	2.23333	2.06667	1.7	1.41179	1.33333	1.12381	1	1.15238	2	1	0.4	1.13333	1.15215
123	Changmangdamai	6	Hulled	Landrace	Henan, China	0.0575919	0.18009	-0.0165548	0.103201	56	1.09286	1.22857	0.864286	1.0619	1.2	1.4	1.33333	1.31111	0	0.466667	1.1	0.522222	0.95819	1.33333	1.20476	0.777778	1.10529	1.2	1	1.2	1.13333	1.13418
124	Mangdamai	6	Hulled	Landrace	Henan, China	0.258698	0.0484762	0.0179205	0.171009	120	1.13571	1.10238	0.919048	1.05238	1.33333	1.33333	1.4	1.35556	0.466667	0.466667	0.466667	0.466667	0.955245	2.11905	1.44444	1.64286	1.73545	1.6	2	1.2	1.6	1.6285
125	Mangdamai	6	Hulled	Landrace	Henan, China	-0.0586795	0.185098	0.150892	0.12681	79	1.48333	1.38571	1.1	1.32302	1.26667	1.46667	1.73333	1.48889	1.1	0.933333	1.16667	1.06667	1.24979	2.1619	1.07143	1	1.41111	1.4	0.6	1	1	1.21057
126	Silengmangdamai	6	Hulled	Landrace	Henan, China	0.0794302	0.0946526	0.0688449	0.0790373	36	0.4	0.3	0.261905	0.320635	0.666667	0.733333	0.733333	0.711111	0	0	0.233333	0.0777778	0.433899	0.642857	0.666667	1	0.769841	0.8	0.8	0.2	0.6	0.743216
127	Damai	6	Hulled	Landrace	Henan, China	-0.0648791	0.0807932	0.197253	0.109749	61	0.1	0.266667	0.102381	0.156349	0.266667	0.266667	0.333333	0.288889	0	0	0.466667	0.155556	0.286626	0.142857	1	0.309524	0.484127	0	0	0	0	0.343265
128	Tangtoufa	6	Hulled	Landrace	Henan, China	-0.162927	0.14742	0.0232124	0.132571	85	0.959524	1.10238	0.883333	0.981746	1.2	1.33333	1	1.17778	0.466667	0.933333	1.43333	0.944444	1.02004	1.66667	0	0.666667	0.777778	0.8	1.2	0.6	0.866667	0.869043
129	Youzidamai	6	Hulled	Landrace	Henan, China	-0.298716	-0.053268	0.0851537	0.200952	135	0.72381	1.16905	0.990476	0.961111	1	1.4	1	1.13333	1.26667	2.23333	1.5	1.66667	1.21445	1	1.33333	0.666667	1	1	1	1.4	1.13333	1.08475
130	Damai	6	Hulled	Landrace	Henan, China	-0.072872	-0.145374	0.150237	0.114536	67	0.530952	0.764286	0.892857	0.729365	1.13333	1.33333	0.733333	1.06667	1.26667	1.5	1.26667	1.34444	1.03183	1.45238	1.33333	1.66667	1.48413	0.8	1.8	1.4	1.33333	1.39033
131	Sanyuehuang	6	Hulless	Landrace	Henan, China	-0.259892	-0.265571	-0.237074	0.246725	156	1.68333	1.4119	1.33095	1.4754	1.33333	1.4	1.4	1.37778	2.23333	1.83333	2.46667	2.17778	1.59146	1	1.17857	1.66667	1.28175	2.8	2	2.6	2.46667	1.81275
132	Luodamai	6	Hulless	Landrace	Henan, China	-0.214988	-0.151049	0.0939153	0.167486	118	0.907143	1.14286	0.978571	1.00952	1.13333	1.26667	0.8	1.06667	1.5	1.5	2.1	1.7	1.22034	1.33333	1.60119	1	1.31151	1.6	1.8	0.8	1.4	1.34539
133	Duanmangdamai	6	Hulled	Landrace	Shaanxi, China	0.0243526	0.114869	0.0854199	0.0745843	29	1.43095	1.21667	1.23333	1.29365	1.6	1.66667	0.666667	1.31111	0.466667	0.933333	1.26667	0.888889	1.13492	1.35714	1	2	1.45238	1	2	0.6	1.2	1.31843
134	Silengdamai	6	Hulled	Landrace	Shaanxi, China	0.112428	0.177764	0.00965204	0.119781	72	0.657143	0.928571	0.67381	0.753175	0.866667	1.26667	1	1.04444	0.466667	0	0	0.155556	0.681317	1.21429	1.64286	0	1.42857	1.4	0.6	0.6	0.866667	1.16114
135	Changsuidamai	6	Hulled	Landrace	Shaanxi, China	0.144233	-0.0323181	0.127903	0.112656	65	0.0690476	0.307143	0.195238	0.190476	0.466667	0.466667	0.133333	0.355556	0	0	0	0	0.268953	1.07143	0.666667	1.11905	0.952381	0.2	1	0.6	0.6	0.824105
136	Liulengdamai	6	Hulled	Landrace	Shaanxi, China	0.214348	0.203763	0.290957	0.222729	147	1.08095	1.16429	1.10238	1.11587	1.46667	1.6	1.2	1.42222	0.466667	0.233333	0.7	0.466667	0.993536	2.35714	2	1.35714	1.90476	1.6	0.6	0.4	0.866667	1.37235
137	Tuheshanglurendamai	6	Hulless	Landrace	Shaanxi, China	0.177585	0.110943	0.160967	0.150048	97	0.261905	0.440476	0.514286	0.405556	1.53333	1.53333	0.8	1.28889	0.933333	0	0	0.311111	0.69899	0.861905	1.64286	1.66667	1.39048	1	1	0.8	0.933333	1.17013
138	Midamai	6	Hulless	Landrace	Shaanxi, China	-0.161674	-0.0241884	0.176636	0.134313	87	1.13333	0.969048	1	1.03413	1.06667	1.4	0.933333	1.13333	1.5	1.26667	1.5	1.42222	1.16143	2.04762	1.64286	0.357143	1.34921	0.8	1.8	0.6	1.06667	1.21507
139	Duanmangdamai	6	Hulless	Landrace	Shaanxi, China	0.117608	-0.163514	0.0143133	0.116203	69	0.85	0.638095	0.785714	0.757937	1.2	1.13333	0.6	0.977778	0.7	0	1.9	0.866667	0.875717	1.35714	2	1.30952	1.55556	2.2	1.8	1	1.66667	1.57907
140	Laolaichuang	6	Hulled	Landrace	Jiangsu, China	-0.143096	0.0672921	0.110933	0.112528	64	1.19524	1.28333	1.26905	1.24921	1.6	1.66667	1.53333	1.6	2	1.26667	1.26667	1.51111	1.39117	1.64286	1.0619	1.64286	1.44921	1	1.6	1.4	1.33333	1.37685
141	58--40	6	Hulled	Breeding lines	Jiangsu, China	-0.121238	0.266797	0.0111535	0.162581	111	0	0	0	0	1.06667	1.06667	1.2	1.11111	0.333333	0	0.233333	0.188889	0.489862	0.309524	0	0	0.103175	0.4	0.2	0.2	0.266667	0.293833
142	Zisilengdamai	6	Hulled	Landrace	Jiangsu, China	-0.154473	0.190358	-0.0461107	0.144497	96	0.221429	0.469048	0.415476	0.368651	1.13333	1.13333	0.666667	0.977778	0.566667	0.166667	0.566667	0.433333	0.631244	0.511905	0.0892857	0	0.200397	0.8	0.6	0.2	0.533333	0.455611
143	Jiangning 1395	6	Hulled	Breeding lines	Jiangsu, China	0.0393745	0.150644	0.215627	0.130865	82	0.128571	0.395238	0.42619	0.316667	1.33333	1.4	1.33333	1.35556	0.7	0	0.933333	0.544444	0.760844	1.35714	1	1.2	1.18571	0.4	1.2	0.4	0.666667	0.963413
144	Yangzhoubaimai	6	Hulless	Landrace	Jiangsu, China	0.0494193	0.114665	0.0908874	0.0809047	39	0.430952	0.0642857	0.333333	0.27619	0.866667	0.8	0.4	0.688889	0.233333	0	0	0.0777778	0.416226	0.809524	0.595238	0.666667	0.690476	0.2	0.6	0.6	0.466667	0.648845
145	Sanyuehuang	6	Hulled	Landrace	Jiangsu, China	0.00872655	0.122956	0.0645603	0.0721887	26	0	0.171429	0.12381	0.0984127	0.666667	0.666667	0.466667	0.6	0	0	0	0	0.313135	0.690476	0.309524	0.309524	0.436508	0	0.2	0.8	0.333333	0.473586
146	Liulengdamai	6	Hulled	Landrace	Shanghai, China	-0.0892392	0.0278404	0.0624754	0.0667454	21	0	0	0	0	0.0666667	0	0	0.0222222	0	0	0	0	0.112844	0	0.309524	0	0.103175	0	0.2	0	0.0666667	0.203957
147	Yuexisanyuehuang	6	Hulled	Landrace	Anhui, China	-0.148457	0.236147	-0.0402617	0.159752	110	0.166667	0.0333333	0.0928571	0.097619	1.13333	1.26667	0.833333	1.07778	0.233333	0.233333	0.4	0.288889	0.539935	0	0.178571	0	0.0595238	0.2	0	1	0.4	0.334277
148	Qimendamai	6	Hulled	Landrace	Anhui, China	-0.00512621	-0.0237713	-0.000508096	0.0130831	1	0.854762	0.995238	0.997619	0.949206	1.2	1.53333	1.5	1.41111	1.03333	0.933333	1.43333	1.13333	1.13492	1.1369	1.71429	1.35714	1.40278	1.8	1.2	1.8	1.6	1.47571
149	Jingxianluanqiangzi	6	Hulled	Landrace	Anhui, China	0.125685	0.222499	-0.101782	0.151582	99	0.840476	0.964286	1.1381	0.980952	1.6	1.6	1.13333	1.44444	0.233333	0.466667	0.166667	0.288889	0.905172	1.35714	1.35714	0.357143	1.02381	1.4	1	1.4	1.26667	1.15665
150	Ximai	6	Hulled	Landrace	Hubei, China	-0.0983265	0.0188354	0.0472633	0.0685676	23	0	0	0	0	0.0666667	0	0.133333	0.0666667	0	0	0.166667	0.0555556	0.145244	0	0	0.309524	0.154762	0.4	0	0	0.133333	0.253389
151	Bianzicaoda	6	Hulled	Landrace	Hubei, China	-0.116037	0.0242154	0.0906367	0.0876143	44	0	0	0	0	0	0	0	0	0	0.2	0	0.0666667	0.127571	0	0.309524	0	0.103175	0	0	0	0	0.1725
152	Liudanzhun	6	Hulless	Landrace	Hubei, China	-0.0606016	-0.0239468	-0.0207561	0.0426597	8	0	0	0	0	0.0666667	0	0	0.0222222	0	0	0	0	0.112844	0.309524	0	0	0.309524	0.4	0	0.6	0.333333	0.415166
154	Wudamai	6	Hulled	Landrace	Yunnan, China	0.0901731	0.340756	-0.113264	0.197725	133	1.02381	1.79524	1.49762	1.43889	1.86667	1.66667	1.8	1.77778	0.466667	0.233333	0.7	0.466667	1.19383	0	1.69048	1.69048	1.69048	1.8	1.4	0.8	1.33333	1.4847
155	Qingke	6	Hulled	Landrace	Yunnan, China	-0.14518	0.140608	-0.00665938	0.120762	73	0	0.104762	0.257143	0.120635	0.733333	0.666667	0.0833333	0.494444	0	0	0.466667	0.155556	0.333753	0	0	0	0	0.2	0.2	0.2	0.2	0.217438
156	Pidamai	6	Hulled	Landrace	Yunnan, China	0.0874809	-0.0899171	-0.265108	0.143976	93	1.09524	0.67381	0.852381	0.87381	1.33333	1.26667	1.13333	1.24444	0.7	0.933333	0.7	0.777778	0.95819	1	0.666667	1.64286	1.10317	2.6	1.8	1.8	2.06667	1.5521
157	Huwupidamai	6	Hulled	Landrace	Yunnan, China	-0.0500456	0.118597	0.0355344	0.0729393	28	1.19286	1.55	1.35	1.36429	1.8	1.53333	1.66667	1.66667	1.2	1.26667	1.26667	1.24444	1.36466	1.03968	1.69048	1.66667	1.46561	1	1.4	2	1.46667	1.44875
158	Damai	6	Hulled	Landrace	Yunnan, China	-0.390197	0.183026	-0.229037	0.292696	162	1.25714	1.86667	1.33095	1.48492	1.8	1.73333	1.58333	1.70556	1.26667	1.26667	2.43333	1.65556	1.5355	0	0	1.35714	1.35714	1.2	2	1.2	1.46667	1.39931
159	Hongmangdamai	6	Hulled	Landrace	Yunnan, China	-0.141763	0.041799	-0.0347601	0.0965227	50	1.33095	1.39762	1.36905	1.36587	1.66667	1.6	1.66667	1.64444	1.26667	1.5	1.83333	1.53333	1.44419	1.33333	1.30952	1.35714	1.33333	1.6	1.8	1.6	1.66667	1.47571
160	Baidamai	6	Hulled	Landrace	Yunnan, China	-0.138168	0.00950511	0.0289972	0.0913217	48	1.09048	1.06429	1	1.05159	1.73333	1.6	0.888889	1.40741	1.46667	1.26667	1.4	1.37778	1.23801	1.33333	1	1.35714	1.23016	0.8	1.2	2.2	1.4	1.30944
161	Yangdamai	6	Hulless	Landrace	Yunnan, China	-0.104716	-0.252341	-0.0425729	0.151931	100	0.428571	0.42381	0.657143	0.503175	0.733333	1.33333	1.26667	1.11111	1.83333	1.26667	1.26667	1.45556	1.01121	1	1	1.66667	1.22222	1.6	2.2	1.6	1.8	1.4847
162	Yangdamai	6	Hulless	Landrace	Yunnan, China	0.0620083	-0.180241	-0.2527	0.156923	107	0.985714	0.904762	0.895238	0.928571	1.66667	1.16667	1.46667	1.43333	0.933333	0.933333	1.66667	1.17778	1.14965	1.11905	1	2	1.37302	2.6	2.4	2.2	2.4	1.82173
163	Changmangluodamai	6	Hulless	Landrace	Yunnan, China	-0.0620542	-0.0148707	-0.0111826	0.0415933	7	1.32143	1.3119	0.845238	1.15952	1.46667	1.33333	1.66667	1.48889	1.43333	0.7	1.9	1.34444	1.28219	1	1.90476	1.35714	1.42063	1.8	2	1.2	1.66667	1.51615
164	Siyuehuang	6	Hulled	Landrace	Jiangxi, China	0.112447	-0.205864	-0.165324	0.15259	101	0.579101	1	0.664286	0.747795	0.733333	0.933333	0.916667	0.861111	1.36667	0.466667	0.466667	0.766667	0.807972	1.13333	1	1.64286	1.25873	2	2.4	1.4	1.93333	1.56109
165	Zhuchengmidamai	6	Hulless	Landrace	Shandong, China	0.0719388	0.182054	-0.0149122	0.107853	60	0.661905	0.569048	0.385714	0.538889	1.13333	0.75	1	0.961111	0	0	0.233333	0.0777778	0.572335	1.08333	0	1	0.694444	0.6	0.8	0.8	0.733333	0.765685
166	Maodamai	6	Hulled	Landrace	Hubei, China	0.0124917	0.256574	-0.189438	0.162628	112	0.792857	1.2	0.714286	0.902381	1.53333	1.13333	1.13333	1.26667	0.233333	0	0.466667	0.233333	0.813863	0	0.666667	0.857143	0.507937	1.2	1.4	0.6	1.06667	0.837586
167	Hongkedamai	6	Hulled	Landrace	Hubei, China	0.138794	-0.112193	-0.140186	0.126544	78	0.135714	0.27619	0.161905	0.19127	0.6	0.666667	0.533333	0.6	0.233333	0	0.233333	0.155556	0.386771	1	1	0.309524	0.769841	1.4	1.4	1.2	1.33333	1.07126
168	Wumimai	6	Hulless	Landrace	Hubei, China	0.186147	0.0768074	-0.142219	0.14422	94	1.32857	1.38095	0.928571	1.2127	1.6	1.26667	1.44444	1.43704	0.466667	0	1.16667	0.544444	1.04655	1.71429	1.48095	1.07143	1.42222	2.4	2	1	1.8	1.57457
169	Damai	6	Hulled	Landrace	Gansu, China	0.00775907	-0.263359	-0.25014	0.182124	125	1.16905	1.37143	0.964286	1.16825	1.26667	0	1.13333	1.2	1.33333	0.466667	1.66667	1.15556	1.1467	1.67857	0	2	1.83929	2.4	1.8	2.4	2.2	1.94307
170	Quzhoudamai	6	Hulled	Landrace	Gansu, China	-0.243135	-0.249557	-0.139216	0.216781	145	1.99762	1.72143	1.38095	1.7	1.6	1.4	1.53333	1.51111	2.86667	1.73333	2.43333	2.34444	1.74168	2.5	0	2.35714	2.42857	2.4	2.2	2.8	2.46667	2.32954
171	Changyangmimai	6	Hulless	Landrace	Hubei, China	-0.302669	-0.196809	-0.044877	0.224548	150	1.51429	1.58333	1.29048	1.4627	1.53333	1.73333	1.77778	1.68148	2.43333	1.83333	3.03333	2.43333	1.74757	1.66667	1.35714	1.66667	1.56349	2	1.8	2.8	2.2	1.81724
172	Xiaoguangchundamai	6	Hulled	Landrace	Sichuan, China	-0.262808	-0.263637	-0.061661	0.223414	148	1.25714	1.38095	1.3881	1.34206	1.46667	1.11111	1.66667	1.41481	1.6	2.43333	2.8	2.27778	1.58852	1.66667	1.54286	1.35714	1.52222	2.4	2.2	2	2.2	1.79926
174	Guangtoudamai	6	Hulled	Landrace	Guizhou, China	0.198112	-0.114703	-0.185052	0.166853	115	0.7	1.03095	0.77381	0.834921	1.46667	1.4	1.33333	1.4	0.233333	0.7	1.33333	0.755556	0.987645	1.66667	1.57738	1.30952	1.51786	2.4	2.4	1.8	2.2	1.79926
175	Damai	6	Hulled	Landrace	Guizhou, China	0.168935	-0.17411	-0.285703	0.195877	131	1.12143	1.33095	1.19286	1.21508	1.6	1.25	1.13333	1.32778	0.7	0.933333	1.26667	0.966667	1.14375	1.66667	1.35714	1.64286	1.55556	2.4	3	2.2	2.53333	1.96554
176	Hezhanglaomai	6	Hulless	Landrace	Guizhou, China	-0.080993	-0.219584	-0.198841	0.158051	108	1.45238	1.4881	1.48095	1.47381	1.6	1.33333	1.6	1.51111	2.26667	1.73333	1.5	1.83333	1.52372	1.83333	2	1	1.61111	3	2.4	2.2	2.53333	1.98801
177	Midamai	6	Hulless	Landrace	Guizhou, China	0.0865892	-0.103562	-0.0852044	0.0883025	45	1.38333	1.58095	1.48571	1.48333	1.6	1.53333	1.58333	1.57222	1.73333	0.866667	1.5	1.36667	1.40885	2.35714	2	1.30952	1.88889	3	2.4	1.4	2.26667	1.99699
178	Toudenglaomai	6	Hulled	Landrace	Guizhou, China	-0.131816	-0.0951278	0.310368	0.175413	122	0.695238	0.564286	0.392857	0.550794	1.53333	1.26667	1.2	1.33333	1.53333	1.26667	1.9	1.56667	1.12314	1.2	1.66667	2	1.62222	1	1.2	1	1.06667	1.3364
179	Sansuilaomai	6	Hulled	Landrace	Guizhou, China	0.0605649	-0.144084	0.0129595	0.0864525	43	1.31667	1.16667	1.06667	1.18333	1.66667	1.5	1.33333	1.5	1.5	1.26667	1.5	1.42222	1.31459	2.35714	1.35714	2	1.90476	1.4	2.6	2.2	2.06667	1.91161
180	Maotoudamai	6	Hulled	Landrace	Guizhou, China	-0.178541	0.0548405	-0.103241	0.129356	81	1.52381	1.17381	1.48333	1.39365	1.6	1.4	1.75	1.58333	1.03333	2.26667	1.2	1.5	1.42357	0	1.35714	2	1.67857	0.8	2	2.2	1.66667	1.63299
181	Hongsuimai	6	Hulless	Landrace	Guizhou, China	-0.351189	0.189747	-0.0574166	0.251876	159	0.95	1.19762	1.05714	1.06825	1.53333	1.46667	1.33333	1.44444	1.33333	1.26667	1.5	1.36667	1.24979	0	1.35714	0	1.35714	0.8	0.8	1.2	0.933333	1.15665
182	Luomai	6	Hulless	Landrace	Guizhou, China	0.0453882	-0.165198	0.175746	0.123581	74	1.67619	1.9381	1.45238	1.68889	1.53333	1.5	1.58333	1.53889	2.06667	1.5	1.9	1.82222	1.59441	2.35714	3	2	2.45238	2.8	2.4	1	2.06667	2.15877
183	Liulengmai	6	Hulled	Landrace	Guizhou, China	-0.120709	-0.298652	-0.244739	0.210681	144	1.12381	1.54762	1.11905	1.26349	1.26667	1.13333	1.13333	1.17778	1.73333	1.83333	1.73333	1.76667	1.34699	2.33333	1.69048	0	2.0119	2.8	2.4	2.2	2.46667	2.1408
184	Laomai	6	Hulled	Landrace	Guizhou, China	0.149213	-0.0941982	-0.171946	0.13558	88	1.0619	1.06667	1.15476	1.09444	1.13333	1.26667	1.33333	1.24444	1.46667	0.166667	0.8	0.811111	1.03183	1.64286	1.7619	1	1.46825	2.4	2	1.8	2.06667	1.71838
185	Zang	6	Hulled	Landrace	Tibet, China	-0.396512	-0.0515723	0.15058	0.269493	161	1.62143	1.43719	1.45729	1.5053	1.73333	1.6	1.53333	1.62222	3.63333	2.1	1.5	2.41111	1.73874	1.35714	1.35714	1.69048	1.46825	2.6	1	0.8	1.46667	1.44875
186	Zhongpin 1066	6	Hulled	Landrace	Tibet, China	-0.0224736	-0.221766	-0.101164	0.127843	80	1.28333	1.33333	1.32619	1.31429	1.53333	1.53333	1.46667	1.51111	1.5	2.03333	1.66667	1.73333	1.44714	2	1.69048	1.69048	1.79365	2.8	2.6	1.8	2.4	2.01047
