# Supplementary material for: Screening of stable resistant accessions and identification of resistance loci to Barley yellow mosaic virus disease
Source: PeerJ. 2022 Mar 17;10:e13128. doi: 10.7717/peerj.13128 (PMC8934529; doi:10.7717/peerj.13128)
Supplement: Supplemental Information 6 [file peerj-10-13128-s006.fasta]

>YZ_BaYMV_Forward sequencing
GGTAAAGGAAACAAGTACCGCCCTCGCGAAGATGCTCGTCTCATGTACTCCACTAGGGAAGACGCCACCTTTGACGCTTGGAATGAGAAAGCAAAGGAAAGGCGTAAGAAGGTCACCGACAAATCTGAGCCAGAGCTTCGGAGAGCCTATGAAAAGAGACCGTACTTCAATTTCTACGACCTTCAAACAGATAGCAACATTCTGGAAGCTATTTTCTACACCGTTGAAGGCGATGAATTTTTCCGAACAGCAAATCCCAATAAGGATATGAACTTGGTTGCTGACAAACTACGCTCTTTTCTCGACACAAAGCTTGTTGTTGGACACCACCAGCGGCAGCTACTAGAAGAAAATGCTGAGGTTATTATTAAAGATACGAAGGGAACTGCGCACAAGATGGAGCTTTCACCGCATGATCCAGACTTTCTAAAGCAGAATGGGTCCGGCAAAGTTGGATATCCAGAACACCGGGGGCAGTTTCGGCAGGAAGGAGTTGCCATCACATCGGATTACGATCTTGGAGTTGAGTTTGGCACCGATACCGATAACATCACGCTTGAA
>YZ_BaYMV_Reverse sequencing
GGTAAAGGAAACAAGTACCGCCCTCGCGAAGATGCTCGTCTCATGTACTCCACTAGGGAAGACGCCACCTTTGACGCTTGGAATGAGAAAGCAAAGGAAAGGCGTAAGAAGGTCACCGACAAATCTGAGCCAGAGCTTCGGAGAGCCTATGAAAAGAGACCGTACTTCAATTTCTACGACCTTCAAACAGATAGCAACATTCTGGAAGCTATTTTCTACACCGTTGAAGGCGATGAATTTTTCCGAACAGCAAATCCCAATAAGGATATGAACTTGGTTGCTGACAAACTACGCTCTTTTCTCGACACAAAGCTTGTTGTTGGACACCACCAGCGGCAGCTACTAGAAGAAAATGCTGAGGTTATTATTAAAGATACGAAGGGAACTGCGCACAAGATGGAGCTTTCACCGCATGATCCAGACTTTCTAAAGCAGAATGGGTCCGGCAAAGTTGGATATCCAGAACACCGGGGGCAGTTTCGGCAGGAAGGAGTTGCCATCACATCGGATTACGATCTTGGAGTTGAGTTTGGCACCGATACCGATAACATCACGCTTGAA

>YC_BaYMV_Forward sequencing
GGTAAGGGAAACAAGTACCGCCCTCGCGAAGATGCTCGTCTCATGTACTCCACTAGGGAAGACGCCACCTTTGACGCTTGGAATGAGAAAGCAAAGGAAAGGCGTAAGAAGGTAACCGACAAATCTGAGCCAGAGCTTCGGAGAGCCTATGAAAAGAGACCATACTTCAATTTCTACGACCTTCAAACAGATAGCAACATCCTGGAAGCTATTTTCTATACCACTGAAGGCGATGAGTTTTTCCGAACAGCAGATCCCAATAAGGACATGCACTTGGTTGCTGACAAACTACGCTCTTTTCTCGACACAAAGCTTGTTGTTGGACACCACCAGCGGAAGCTACTAGAAGAAAATGCTGAGGTTGTTATCAAAGATACGAAGGGAACTGCGCACAAGATGGAGATTTCACAGCATGATCCAGACTATCTAAAGCAGAATGGGTCCGGCAAAGTTGGATATCCAGAACACCGGGGGCAGTTTCGGCAGGAAGGAGTTGCCATCACAGGGGATTACGATCTTGGAGCTGAGTTTGGCACCGACACCGATGACATCACGCTTGAA
>YC_BaYMV_Reverse sequencing
GGTAAGGGAAACAAGTACCGCCCTCGCGAAGATGCTCGTCTCATGTACTCCACTAGGGAAGACGCCACCTTTGACGCTTGGAATGAGAAAGCAAAGGAAAGGCGTAAGAAGGTAACCGACAAATCTGAGCCAGAGCTTCGGAGAGCCTATGAAAAGAGACCATACTTCAATTTCTACGACCTTCAAACAGATAGCAACATCCTGGAAGCTATTTTCTATACCACTGAAGGCGATGAGTTTTTCCGAACAGCAGATCCCAATAAGGACATGCACTTGGTTGCTGACAAACTACGCTCTTTTCTCGACACAAAGCTTGTTGTTGGACACCACCAGCGGAAGCTACTAGAAGAAAATGCTGAGGTTGTTATCAAAGATACGAAGGGAACTGCGCACAAGATGGAGATTTCACAGCATGATCCAGACTATCTAAAGCAGAATGGGTCCGGCAAAGTTGGATATCCAGAACACCGGGGGCAGTTTCGGCAGGAAGGAGTTGCCATCACAGGGGATTACGATCTTGGAGCTGAGTTTGGCACCGACACCGATGACATCACGCTTGAA

>YZ_BaMMV_Forward sequencing
TTTGCTGAACGTGGCCGACAAATGCTCGTAACTCTCCTAGTTATGGTTGCTGCCTCGCTCATGTACCTCGTTTTCTGGGTTTCCCCAAGGAAACAGGATGACATCACCATCGAAGGCAAAGGCAGGGCATACAACCGCGACAAGCGCATGGGGTATGATTCCTACGAAGAGGACGAAGTTCGCAACAAGATTAACAAGAAGTTCAAAGAACGCAGCACGAGATTCTCCAACGACTCCAAACCGGAAACAAGCTCAAAGTACCGGAATCTGAAGCAAGAGTTCGTAAATTTCTACGATCTTAAGACTGATGCCAACGTGCTACAAGCCGTGTTCACCGCGATGGATGGAGCCGTTCTTTTGCAAACCGAAGCTCCAATGGCAGACATCGATCGTGTTGATAGACTGCTTCAGGACCATTTTGCGGACAGCGAAAGCCAAGCTGTGCACGAAGGTCTTAACACCATGGTCAAGTGCCACTTAACCATGAAAGACGGAAGACAGTTTGAACTCGACATGGAACAACACGATCCTGAAACTATCGCTAAACTTGGAGGCGAAGTTGGTTTCAGAATGAACAGAGGTGAGCTACGCCAAGTTGGTGCCACACGATACATTAACCCAAAAGCACAAACATCTGCAGCAACGCTTGAGGGCATGACCATGAAACCCATGAGTTCTTTCACAATTGATAGTGCAAAGATGGTTGGCTTCATCAAGACCGGAAAAGACACAC
>YZ_BaMMV_Reverse sequencing
TTTGCTGAACGTGGCCGACAAATGCTCGTAACTCTCCTAGTTATGGTTGCTGCCTCGCTCATGTACCTCGTTTTCTGGGTTTCCCCAAGGAAACAGGATGACATCACCATCGAAGGCAAAGGCAGGGCATACAACCGCGACAAGCGCATGGGGTATGATTCCTACGAAGAGGACGAAGTTCGCAACAAGATTAACAAGAAGTTCAAAGAACGCAGCACGAGATTCTCCAACGACTCCAAACCGGAAACAAGCTCAAAGTACCGGAATCTGAAGCAAGAGTTCGTAAATTTCTACGATCTTAAGACTGATGCCAACGTGCTACAAGCCGTGTTCACCGCGATGGATGGAGCCGTTCTTTTGCAAACCGAAGCTCCAATGGCAGACATCGATCGTGTTGATAGACTGCTTCAGGACCATTTTGCGGACAGCGAAAGCCAAGCTGTGCACGAAGGTCTTAACACCATGGTCAAGTGCCACTTAACCATGAAAGACGGAAGACAGTTTGAACTCGACATGGAACAACACGATCCTGAAACTATCGCTAAACTTGGAGGCGAAGTTGGTTTCAGAATGAACAGAGGTGAGCTACGCCAAGTTGGTGCCACACGATACATTAACCCAAAAGCACAAACATCTGCAGCAACGCTTGAGGGCATGACCATGAAACCCATGAGTTCTTTCACAATTGATAGTGCAAAGATGGTTGGCTTCATCAAGACCGGAAAAGACACAC

>YC_BaMMV_Forward sequencing
TTTGCTGAACGTGGCCGACAAATGCTCGTAACTCTCCTAGTTATGGTTGCTGCCTCGCTCATGTACCTCGTTTTCTGGGTTTCCCCAAGGAAACAGGATGACATCACCATCGAAGGCAAAGGCAGGGCATACAACCGCGACAAGCGCATGGGGTATGATTCCTACGAAGAGGACGAAGTTCGCAACAAGATTAACAAGAAGTTCAAAGAACGCAGCACGAGATTCTCCAACGACTCCAAACCGGAAACAAGCTCAAAGTACCGGAATCTGAAGCAAGAGTTCGTAAATTTCTACGATCTTAAGACTGATGCCAACGTGCTACAAGCCGTGTTCACCGCGATGGATGGAGCCGTTCTTTTGCAAACCGAAGCTCCAATGGCAGACATCGATCGTGTTGATAGACTGCTTCAGGACCATTTTGCGGACAGCGAAAGCCAAGCTGTGCACGAAGGTCTTAACACCATGGTCAAGTGCCACTTAACCATGAAAGACGGAAGACAGTTTGAACTCGACATGGAACAACACGATCCTGAAACTATCGCTAAACTTGGAGGCGAAGTTGGTTTCAGAATGAACAGAGGTGAGCTACGCCAAGTTGGTGCCACACGATACATTAACCCAAAAGCACAAACATCTGCAGCAACGCTTGAGGGCATGACCATGAAACCCATGAGTTCTTTCACAATTGATAGTGCAAAGATGGTTGGCTTCATCAAGACCGGAAAAGACACAC
>YC_BaMMV_Reverse sequencing
TTTGCTGAACGTGGCCGACAAATGCTCGTAACTCTCCTAGTTATGGTTGCTGCCTCGCTCATGTACCTCGTTTTCTGGGTTTCCCCAAGGAAACAGGATGACATCACCATCGAAGGCAAAGGCAGGGCATACAACCGCGACAAGCGCATGGGGTATGATTCCTACGAAGAGGACGAAGTTCGCAACAAGATTAACAAGAAGTTCAAAGAACGCAGCACGAGATTCTCCAACGACTCCAAACCGGAAACAAGCTCAAAGTACCGGAATCTGAAGCAAGAGTTCGTAAATTTCTACGATCTTAAGACTGATGCCAACGTGCTACAAGCCGTGTTCACCGCGATGGATGGAGCCGTTCTTTTGCAAACCGAAGCTCCAATGGCAGACATCGATCGTGTTGATAGACTGCTTCAGGACCATTTTGCGGACAGCGAAAGCCAAGCTGTGCACGAAGGTCTTAACACCATGGTCAAGTGCCACTTAACCATGAAAGACGGAAGACAGTTTGAACTCGACATGGAACAACACGATCCTGAAACTATCGCTAAACTTGGAGGCGAAGTTGGTTTCAGAATGAACAGAGGTGAGCTACGCCAAGTTGGTGCCACACGATACATTAACCCAAAAGCACAAACATCTGCAGCAACGCTTGAGGGCATGACCATGAAACCCATGAGTTCTTTCACAATTGATAGTGCAAAGATGGTTGGCTTCATCAAGACCGGAAAAGACACAC
